# Supplementary material for: 2,2′-[Naphthalene-1,5-diylbis(nitrilo­methanylyl­idene)]diphenol
Source: Acta Crystallogr Sect E Struct Rep Online. 2011 Jun 22;67(Pt 7):o1765–6. doi: 10.1107/S1600536811023099 (PMC3152037; doi:10.1107/S1600536811023099)
Supplement: Supplementary file 2 [file e-67-o1765-Isup2.hkl]

# 
# h,k,l, Fc-squared, Fo-squared, sigma(Fo-squared) and status flag 
# 
data_I
_shelx_title ' UOP032 in P2(1)/c' 
_shelx_refln_list_code          4 
_shelx_F_calc_maximum      156.57 
_exptl_crystal_F_000       384.00 
_reflns_d_resolution_high  0.8411 
 
loop_ 
 _symmetry_equiv_pos_as_xyz 
 'x, y, z' 
 '-x, y+1/2, -z+1/2' 
 '-x, -y, -z' 
 'x, -y-1/2, z-1/2' 
 
_cell_length_a     3.8510 
_cell_length_b    19.3947 
_cell_length_c    11.7959 
_cell_angle_alpha  90.000 
_cell_angle_beta   95.849 
_cell_angle_gamma  90.000 
 
_shelx_F_squared_multiplier     1.000 
 
loop_ 
 _refln_index_h 
 _refln_index_k 
 _refln_index_l 
 _refln_F_squared_calc 
 _refln_F_squared_meas 
 _refln_F_squared_sigma 
 _refln_observed_status 
   1   0   0     1424.23     1476.83     39.15 o 
   2   0   0      625.99      615.65     37.08 o 
   3   0   0      357.46      530.91     22.37 o 
   4   0   0        0.05       -1.41      1.41 o 
   1   1   0     1524.90     1429.02     34.09 o 
   2   1   0      152.03      129.35      5.61 o 
   3   1   0      194.44      230.77     10.89 o 
   4   1   0        7.38        4.20      2.08 o 
   1   2   0     6723.52     5278.97    236.18 o 
   2   2   0      232.99      234.85     10.84 o 
   3   2   0       99.19      113.56      8.47 o 
   4   2   0       17.21       21.71      3.14 o 
   1   3   0     1100.04      976.40     13.93 o 
   2   3   0        0.02        1.49      0.61 o 
   3   3   0        0.91        3.18      1.52 o 
   4   3   0       12.70       16.85      1.86 o 
   0   4   0      144.99      120.29      6.00 o 
   1   4   0      523.15      501.88      9.12 o 
   2   4   0      241.36      225.39      6.51 o 
   3   4   0       10.40       13.85      1.94 o 
   4   4   0        2.86        1.23      1.59 o 
   1   5   0        2.25        3.55      1.76 o 
   2   5   0      248.39      258.01      5.87 o 
   3   5   0        1.11       -0.44      1.48 o 
   4   5   0        0.01       -1.48      1.63 o 
   0   6   0      287.36      259.99     13.85 o 
   1   6   0      640.54      644.50      5.57 o 
   2   6   0      177.57      178.50      5.56 o 
   3   6   0       11.08       22.24      5.07 o 
   4   6   0        3.16        1.77      4.13 o 
   1   7   0      232.91      217.35      3.81 o 
   2   7   0        0.16       -0.09      1.52 o 
   3   7   0        3.78        2.48      1.41 o 
   4   7   0       15.73       16.28      2.98 o 
   0   8   0       62.68       67.15      3.75 o 
   1   8   0      498.11      535.79      6.05 o 
   2   8   0      119.42      115.30      3.94 o 
   3   8   0        0.20        2.11      1.74 o 
   4   8   0      131.84      127.90      7.74 o 
   1   9   0      266.60      247.58     14.19 o 
   2   9   0       72.65       68.01      2.87 o 
   3   9   0      108.65       99.10      5.73 o 
   4   9   0       27.78       32.00      4.20 o 
   0  10   0        2.97        4.50      3.09 o 
   1  10   0       81.27       66.39      4.50 o 
   2  10   0        0.33       -0.83      2.19 o 
   3  10   0      213.37      222.48     15.59 o 
   4  10   0       21.96       20.68      5.71 o 
   1  11   0       81.90       78.04      3.09 o 
   2  11   0        5.50        4.60      2.01 o 
   3  11   0       10.46        4.58      2.88 o 
   4  11   0       10.02        3.76      2.09 o 
   0  12   0        1.89        2.42      3.49 o 
   1  12   0        9.03        7.05      1.40 o 
   2  12   0      195.58      231.21     19.40 o 
   3  12   0       30.66       27.96      3.54 o 
   1  13   0       10.65       13.82      2.16 o 
   2  13   0        3.78        3.67      1.86 o 
   3  13   0       31.72       28.69      4.54 o 
   0  14   0       91.39       79.52      3.20 o 
   1  14   0        5.50        6.05      1.23 o 
   2  14   0      204.52      247.59     20.86 o 
   3  14   0       30.67       26.26      3.50 o 
   1  15   0       19.16       22.00      4.43 o 
   2  15   0       60.10       72.15      9.78 o 
   3  15   0       25.10       30.78      3.93 o 
   0  16   0      174.03      148.59      5.47 o 
   1  16   0       82.35      104.79     15.25 o 
   2  16   0       22.83       31.13      4.43 o 
   3  16   0       37.19       37.22      4.26 o 
   1  17   0      119.06      141.99     16.04 o 
   2  17   0       36.44       33.28      8.04 o 
   3  17   0        1.56        2.56     12.43 o 
   0  18   0      152.98      199.80     35.10 o 
   1  18   0       86.12      104.16      7.35 o 
   2  18   0       15.08       17.08      4.72 o 
   1  19   0       14.27       16.45      2.12 o 
   2  19   0        1.99        3.31      1.87 o 
   0  20   0        6.54       20.55      8.27 o 
   1  20   0       11.47       21.17      4.62 o 
   2  20   0        0.65       -0.36      1.50 o 
   1  21   0        0.66        0.13      4.28 o 
   0  22   0       20.87       58.19      9.66 o 
   1  22   0        0.00       -0.91      4.40 o 
  -4   1   1      110.23      112.19     13.21 o 
  -3   1   1       15.50       18.90      1.77 o 
  -2   1   1      481.67      484.69      9.35 o 
  -1   1   1     1700.83     1568.45     34.54 o 
   1   1   1     6288.57     5734.76    218.32 o 
   2   1   1      132.53      106.96      9.93 o 
   3   1   1       33.19       33.36      3.86 o 
   4   1   1       18.10       14.57      4.96 o 
  -4   2   1        3.65        4.70      2.23 o 
  -3   2   1      107.74      116.53      6.30 o 
  -2   2   1      181.16      172.13      3.07 o 
  -1   2   1     1864.51     1699.74     20.05 o 
   1   2   1     2657.14     2465.93     87.59 o 
   2   2   1      247.88      217.68      8.31 o 
   3   2   1        5.13        4.83      2.10 o 
   4   2   1        0.04       -0.38      1.41 o 
  -4   3   1        3.03        2.46      1.71 o 
  -3   3   1       12.77       12.42      1.51 o 
  -2   3   1      161.18      174.01      4.60 o 
  -1   3   1      674.12      620.27     13.89 o 
   0   3   1     2447.80     2204.69     64.54 o 
   1   3   1     1057.18      971.71     18.55 o 
   2   3   1      403.79      365.50      9.33 o 
   3   3   1       22.86       26.04      2.51 o 
   4   3   1        7.60       10.35      4.04 o 
  -4   4   1        0.27        1.26      1.20 o 
  -3   4   1        0.35        0.97      0.76 o 
  -2   4   1      149.06      146.20      7.54 o 
  -1   4   1        1.12        1.26      0.95 o 
   0   4   1       37.42       36.89      1.60 o 
   1   4   1      983.53      886.71     32.10 o 
   2   4   1      464.35      428.08      9.75 o 
   3   4   1       24.46       34.63      3.43 o 
   4   4   1        1.49        2.92      1.57 o 
  -4   5   1        0.00       -0.81      1.66 o 
  -3   5   1        3.80        8.43      1.63 o 
  -2   5   1       33.64       36.46      1.41 o 
  -1   5   1      307.13      263.74      6.46 o 
   0   5   1      414.46      360.33     13.89 o 
   1   5   1       57.47       54.48      2.00 o 
   2   5   1       89.66       86.89      2.02 o 
   3   5   1       67.64       82.67      7.69 o 
   4   5   1        2.65        6.51      3.90 o 
  -4   6   1        5.11       11.32      4.39 o 
  -3   6   1       52.13       53.81      3.25 o 
  -2   6   1      122.04      125.11      4.34 o 
  -1   6   1      114.86      108.61      6.72 o 
   0   6   1      264.62      254.89      7.53 o 
   1   6   1        0.22        1.81      1.70 o 
   2   6   1      504.99      514.19      9.52 o 
   3   6   1      110.56      127.46     14.04 o 
   4   6   1       40.22       46.63      5.72 o 
  -4   7   1        6.51       10.20      2.50 o 
  -3   7   1       23.50       20.41      3.10 o 
  -2   7   1        3.03        4.76      1.54 o 
  -1   7   1        1.35        0.14      2.26 o 
   0   7   1      105.53       93.05      4.84 o 
   1   7   1     1304.67     1279.07     21.00 o 
   2   7   1      451.55      488.61     26.08 o 
   3   7   1      107.59       93.10      4.96 o 
   4   7   1       48.00       50.89      5.09 o 
  -4   8   1       50.64       46.97      4.77 o 
  -3   8   1       62.80       63.73      4.74 o 
  -2   8   1      216.48      254.24     19.18 o 
  -1   8   1        9.09        5.85      2.63 o 
   0   8   1        0.00        0.15      1.30 o 
   1   8   1      528.15      532.27      9.93 o 
   2   8   1       45.69       49.05      2.91 o 
   3   8   1        0.88       -0.01      1.28 o 
   4   8   1      195.76      175.63     37.64 o 
  -4   9   1        8.65        6.06      2.32 o 
  -3   9   1        0.52       -2.37      3.56 o 
  -2   9   1      249.72      318.28     22.99 o 
  -1   9   1       18.38       15.99      2.98 o 
   0   9   1      620.46      649.66     17.43 o 
   1   9   1      560.09      593.39     10.04 o 
   2   9   1      207.36      220.91      6.03 o 
   3   9   1        1.66       -0.75      1.29 o 
   4   9   1       16.01       16.80      5.19 o 
  -4  10   1       19.48       21.54      3.75 o 
  -3  10   1        1.26        0.83      1.44 o 
  -2  10   1       78.21       67.12      5.85 o 
  -1  10   1       81.13       92.54      7.70 o 
   0  10   1      289.99      313.84     10.10 o 
   1  10   1      132.03      130.77      3.64 o 
   2  10   1        0.65       -0.09      2.24 o 
   3  10   1       13.22       16.35      2.30 o 
   4  10   1        8.04        7.68      2.35 o 
  -4  11   1        0.01       -3.23      4.37 o 
  -3  11   1      165.89      184.12      7.84 o 
  -2  11   1       99.43       93.75      4.79 o 
  -1  11   1        1.88        4.59      2.27 o 
   0  11   1      191.49      167.62      4.20 o 
   1  11   1       32.32       37.25      2.55 o 
   2  11   1       62.70       64.78      5.20 o 
   3  11   1       70.84       77.31      8.53 o 
  -3  12   1       86.17       81.35     10.34 o 
  -2  12   1       35.15       43.99      4.43 o 
  -1  12   1       41.56       41.42      2.29 o 
   0  12   1       26.47       27.82      1.62 o 
   1  12   1       41.30       41.15      2.69 o 
   2  12   1       12.10       11.86      1.97 o 
   3  12   1        4.80        5.45      2.75 o 
  -3  13   1       39.30       48.93      4.75 o 
  -2  13   1      131.77      126.42      6.07 o 
  -1  13   1      157.61      151.36      4.89 o 
   0  13   1        0.00       -0.65      0.65 o 
   1  13   1        2.57        1.23      0.77 o 
   2  13   1       35.47       41.65      3.07 o 
   3  13   1       12.25       11.47      2.55 o 
  -3  14   1       14.88        7.83      7.54 o 
  -2  14   1       66.58       72.26      5.51 o 
  -1  14   1        0.00        1.44      1.78 o 
   0  14   1        9.52        9.49      1.15 o 
   1  14   1       22.74       20.82      2.24 o 
   2  14   1       19.40       21.44      3.21 o 
   3  14   1        2.01       -0.25      3.62 o 
  -3  15   1        5.81        7.60      1.83 o 
  -2  15   1      131.59      115.11      6.09 o 
  -1  15   1      610.41      674.42     16.44 o 
   0  15   1      470.23      476.22     10.19 o 
   1  15   1        7.20       14.97      5.54 o 
   2  15   1       51.35       49.66      3.34 o 
   3  15   1        0.37        0.92      2.74 o 
  -3  16   1        0.37       -1.24      1.72 o 
  -2  16   1       40.25       58.56     14.07 o 
  -1  16   1      298.60      298.26      7.10 o 
   0  16   1      137.26      126.66      8.10 o 
   1  16   1      291.83      269.68      7.78 o 
   2  16   1       21.52       18.06      3.15 o 
   3  16   1       47.97       60.82     12.22 o 
  -3  17   1       13.54       21.06      3.52 o 
  -2  17   1        2.10       -0.72      1.70 o 
  -1  17   1        0.71        8.52      4.66 o 
   0  17   1      284.09      331.75      7.47 o 
   1  17   1       18.34       21.42      2.23 o 
   2  17   1       47.12       63.08      5.16 o 
   3  17   1        6.86       -0.29      3.59 o 
  -2  18   1       92.29      140.00     29.36 o 
  -1  18   1       50.91       63.74     11.67 o 
   0  18   1       16.46       19.68      3.66 o 
   1  18   1      245.49      291.71     34.53 o 
   2  18   1       25.84       31.06      4.50 o 
  -2  19   1       20.30       17.31      3.74 o 
  -1  19   1        3.07        2.49      2.68 o 
   0  19   1       19.58       28.98      4.78 o 
   1  19   1       10.07        0.79      7.12 o 
   2  19   1        3.99       -0.18      4.27 o 
  -2  20   1       21.44       18.97      9.86 o 
  -1  20   1        1.15        2.21      1.68 o 
   0  20   1        5.03       11.29      5.45 o 
   1  20   1        0.02       -3.21      5.52 o 
   2  20   1        3.66        3.11      1.80 o 
  -1  21   1        1.03        0.91      4.37 o 
   0  21   1        8.98       13.24      5.35 o 
   1  21   1        3.43       11.05      4.57 o 
  -1  22   1        2.03        2.69      4.68 o 
   0  22   1        0.57        2.52      5.30 o 
   1  22   1       15.62       36.20      5.90 o 
   0  23   1        1.63        0.93      5.21 o 
  -4   0   2        7.54        9.31      7.85 o 
  -3   0   2      163.13      157.16      5.99 o 
  -2   0   2      930.57      975.50     24.55 o 
  -1   0   2    24513.00    29291.25    235.63 o 
   0   0   2    10626.74    12644.78    153.19 o 
   1   0   2     5899.49     6697.96   1598.53 o 
   2   0   2     1210.95      984.47     55.83 o 
   3   0   2      119.43      109.97      6.58 o 
   4   0   2        5.18        9.97      6.61 o 
  -4   1   2       50.65       47.63      5.00 o 
  -3   1   2      110.79       98.07      2.90 o 
  -2   1   2      743.68      753.74      7.87 o 
  -1   1   2     3401.96     4450.78    376.06 o 
   0   1   2       81.55      146.45      7.97 o 
   1   1   2      430.37      410.22     13.98 o 
   2   1   2       92.02       81.97      4.01 o 
   3   1   2        2.17        3.26      2.41 o 
   4   1   2        0.08        0.85      3.14 o 
  -4   2   2       21.95       12.98      3.87 o 
  -3   2   2       39.65       42.68      2.76 o 
  -2   2   2      125.46      114.63      2.52 o 
  -1   2   2     1803.92     1649.46     11.14 o 
   0   2   2     1198.90      966.30     16.95 o 
   1   2   2      125.92       81.38      3.69 o 
   2   2   2     1330.56     1317.56     27.92 o 
   3   2   2        9.67        7.21      3.12 o 
   4   2   2        4.22        4.03      1.68 o 
  -4   3   2        6.98        8.38      1.28 o 
  -3   3   2       39.33       42.30      2.40 o 
  -2   3   2       47.10       48.57      2.85 o 
  -1   3   2     1909.56     1482.35     29.90 o 
   0   3   2      745.22      570.51     13.60 o 
   1   3   2      699.22      655.09     15.14 o 
   2   3   2      656.04      637.03     14.88 o 
   3   3   2       61.95       64.00      3.71 o 
   4   3   2        0.03       -0.37      1.56 o 
  -4   4   2       18.24       15.15      1.82 o 
  -3   4   2        1.23       -0.46      0.89 o 
  -2   4   2      138.63      149.10      4.71 o 
  -1   4   2       87.89       75.80      7.85 o 
   0   4   2     1183.08      992.57      6.36 o 
   1   4   2      103.54       97.43      4.35 o 
   2   4   2      190.78      181.92      6.95 o 
   3   4   2       24.91       26.22      2.98 o 
   4   4   2        0.05       -2.00      2.00 o 
  -4   5   2        0.67        3.25      1.33 o 
  -3   5   2        4.44        8.79      1.25 o 
  -2   5   2      149.06      154.54      3.63 o 
  -1   5   2       68.25       61.90      1.98 o 
   0   5   2      389.23      324.33      8.48 o 
   1   5   2        0.71        2.00      1.79 o 
   2   5   2      659.64      643.81     13.28 o 
   3   5   2      209.08      234.79     22.71 o 
   4   5   2        1.68       -0.30      1.69 o 
  -4   6   2        0.13        2.95      1.67 o 
  -3   6   2      218.73      203.81      4.33 o 
  -2   6   2      184.26      192.81     14.42 o 
  -1   6   2       63.00       62.11     10.71 o 
   0   6   2      362.39      351.94     10.15 o 
   1   6   2        5.67        2.60      1.79 o 
   2   6   2        1.97        1.64      1.71 o 
   3   6   2       24.40       16.65      2.53 o 
   4   6   2      170.30      273.20     51.11 o 
  -4   7   2       16.59       23.19      3.46 o 
  -3   7   2        0.16        2.96      2.64 o 
  -2   7   2       73.01       78.43      6.92 o 
  -1   7   2       52.36       56.97      3.80 o 
   0   7   2        5.77        6.17      1.58 o 
   1   7   2      200.60      190.64     16.27 o 
   2   7   2      334.96      349.18     12.71 o 
   3   7   2       15.16       21.39      5.15 o 
   4   7   2       10.77       12.60      2.35 o 
  -4   8   2        0.25        0.10      2.86 o 
  -3   8   2       22.13       19.24      7.08 o 
  -2   8   2       94.62      119.03     11.35 o 
  -1   8   2        5.14        4.19      3.26 o 
   0   8   2        4.61        6.52      1.59 o 
   1   8   2      896.05      947.20     28.45 o 
   2   8   2        0.00        0.07      2.17 o 
   3   8   2      383.60      466.77     62.90 o 
   4   8   2        3.93        9.50      2.83 o 
  -4   9   2        4.13        1.12      2.76 o 
  -3   9   2       39.88       41.50      3.87 o 
  -2   9   2        7.34        8.89      1.62 o 
  -1   9   2        6.87        0.73      3.57 o 
   0   9   2      978.59     1063.58     18.10 o 
   1   9   2      216.63      209.68      5.11 o 
   2   9   2      286.50      279.88     13.96 o 
   3   9   2       72.15       57.30      4.43 o 
   4   9   2       80.45       67.89      5.35 o 
  -4  10   2       33.47       32.83      4.26 o 
  -3  10   2       55.83       53.10      4.51 o 
  -2  10   2        0.30        0.88      1.52 o 
  -1  10   2      142.54      156.16      5.72 o 
   0  10   2       20.07       25.56      2.34 o 
   1  10   2       28.57       32.70      3.38 o 
   2  10   2       25.54       29.42      3.04 o 
   3  10   2        0.00        0.36      1.63 o 
  -4  11   2        1.24       -2.42      2.95 o 
  -3  11   2        9.50       14.81      2.30 o 
  -2  11   2       63.94       63.54      2.49 o 
  -1  11   2        3.19        4.68      3.39 o 
   0  11   2        2.68       -0.23      1.48 o 
   1  11   2        0.08       -0.01      1.31 o 
   2  11   2       13.77       18.37      2.99 o 
   3  11   2        7.47       12.93      2.06 o 
  -3  12   2        5.02        1.47      4.51 o 
  -2  12   2       53.78       54.06      3.62 o 
  -1  12   2      147.45      144.28     10.98 o 
   0  12   2       54.10       65.75      5.22 o 
   1  12   2        2.09       -0.99      2.11 o 
   2  12   2        0.66        3.15      1.72 o 
   3  12   2        2.01       -0.51      3.74 o 
  -3  13   2       25.61       41.17      4.00 o 
  -2  13   2      109.64      115.75      6.61 o 
  -1  13   2       14.68       16.35      4.33 o 
   0  13   2       65.11       56.70      7.74 o 
   1  13   2        0.65        5.79      1.67 o 
   2  13   2        0.96        0.21      1.62 o 
   3  13   2        4.73        4.57      4.44 o 
  -3  14   2        1.05        3.49      1.92 o 
  -2  14   2      118.53      131.43      5.97 o 
  -1  14   2      117.34      104.01      7.17 o 
   0  14   2       39.83       32.71      4.17 o 
   1  14   2       17.93       23.18      2.30 o 
   2  14   2       12.62       14.53      2.99 o 
   3  14   2        2.12        2.42      1.78 o 
  -3  15   2       32.12       35.59      7.04 o 
  -2  15   2       36.32       36.65      5.57 o 
  -1  15   2      474.23      482.91     11.33 o 
   0  15   2      106.95      109.44      8.10 o 
   1  15   2       23.12       24.81      2.74 o 
   2  15   2        1.65        5.17      1.28 o 
   3  15   2        7.31        3.92      2.46 o 
  -3  16   2        8.19       11.86      4.81 o 
  -2  16   2       84.41       89.87      4.82 o 
  -1  16   2        0.08       -2.47      4.84 o 
   0  16   2      275.34      316.03     17.39 o 
   1  16   2        8.83        5.67      4.92 o 
   2  16   2       53.29       76.96     13.47 o 
   3  16   2       16.63       16.25      3.46 o 
  -3  17   2        5.60       11.09      3.93 o 
  -2  17   2        1.17        1.68      1.49 o 
  -1  17   2        5.92        6.73      2.03 o 
   0  17   2      274.54      302.07      8.23 o 
   1  17   2       22.75        4.73      7.99 o 
   2  17   2        0.02        0.03      4.06 o 
  -2  18   2      127.37      205.63     38.18 o 
  -1  18   2      264.22      285.41      8.76 o 
   0  18   2       51.37       56.03      6.27 o 
   1  18   2        2.24        6.54      2.68 o 
   2  18   2        4.34        4.89      1.41 o 
  -2  19   2        7.34       10.57      2.01 o 
  -1  19   2        1.15       -0.74      1.54 o 
   0  19   2        0.53        0.17      4.56 o 
   1  19   2       35.42       53.45      6.12 o 
   2  19   2        3.37        4.49      1.91 o 
  -2  20   2       28.23       42.00     12.99 o 
  -1  20   2       10.42        7.31      4.23 o 
   0  20   2        0.11        1.69      5.74 o 
   1  20   2       34.78       62.00      6.98 o 
   2  20   2        0.02       -1.43      1.90 o 
  -1  21   2       24.04       50.22     11.36 o 
   0  21   2        3.00        8.54      6.81 o 
   1  21   2        0.18        0.37      4.32 o 
  -1  22   2        3.74        5.78      4.55 o 
   0  22   2        0.37        4.11      5.92 o 
   1  22   2        5.89       14.79      4.90 o 
  -4   1   3        8.09        8.89      1.96 o 
  -3   1   3      159.69      162.34      4.20 o 
  -2   1   3      327.63      414.54      5.82 o 
  -1   1   3      482.61      643.60     16.28 o 
   0   1   3      363.60      511.91     41.02 o 
   1   1   3      219.84      222.77      4.34 o 
   2   1   3       46.99       47.50      3.71 o 
   3   1   3       56.94       61.91      4.33 o 
   4   1   3        3.43       -2.42      4.60 o 
  -4   2   3        4.92        2.16      1.63 o 
  -3   2   3       10.68        8.12      1.49 o 
  -2   2   3      403.11      399.84     17.22 o 
  -1   2   3      394.77      430.26     50.75 o 
   0   2   3      120.22       98.76      4.18 o 
   1   2   3      407.94      346.53     14.89 o 
   2   2   3       37.30       38.40      2.44 o 
   3   2   3       37.59       36.22      4.48 o 
   4   2   3        2.31        3.52      1.70 o 
  -4   3   3       17.67       19.67      2.02 o 
  -3   3   3        9.00        7.98      1.10 o 
  -2   3   3     1784.04     1659.62     15.57 o 
  -1   3   3      194.80      176.14     16.44 o 
   0   3   3      731.02      596.40     16.38 o 
   1   3   3        3.26        1.03      1.85 o 
   2   3   3        4.87        6.12      1.91 o 
   3   3   3        6.74        9.32      2.88 o 
   4   3   3        3.80       10.20      2.70 o 
  -4   4   3       11.77        4.82      4.94 o 
  -3   4   3       48.76       44.22      3.13 o 
  -2   4   3        9.41       11.54      1.65 o 
  -1   4   3      418.86      371.13      7.49 o 
   0   4   3      120.29       94.14      2.18 o 
   1   4   3      144.29      122.80      4.72 o 
   2   4   3      346.21      352.95     11.94 o 
   3   4   3      165.07      171.78     10.14 o 
   4   4   3       11.51        7.79      2.20 o 
  -4   5   3       15.29        8.69      2.70 o 
  -3   5   3       10.33       13.51      2.72 o 
  -2   5   3      225.33      230.11      5.07 o 
  -1   5   3       28.25       22.92      9.27 o 
   0   5   3       11.40        8.65      1.77 o 
   1   5   3        2.12        3.30      1.71 o 
   2   5   3       46.58       42.56      2.68 o 
   3   5   3        7.94        6.70      3.85 o 
   4   5   3       23.87       24.86      4.10 o 
  -4   6   3        9.05        6.87      2.50 o 
  -3   6   3       17.85       16.20      3.33 o 
  -2   6   3        0.96        1.42      0.53 o 
  -1   6   3      155.43      170.34     13.49 o 
   0   6   3        4.29        3.99      2.06 o 
   1   6   3      110.25      118.30      3.49 o 
   2   6   3       53.55       48.41      2.51 o 
   3   6   3      274.32      280.68     17.38 o 
   4   6   3        0.03        1.48      1.74 o 
  -4   7   3        6.67        8.17      1.73 o 
  -3   7   3       53.63       53.15      3.10 o 
  -2   7   3       15.95       15.07      1.32 o 
  -1   7   3       18.65       16.73      3.59 o 
   0   7   3     2353.47     2311.15     11.93 o 
   1   7   3     1574.18     1587.08     17.57 o 
   2   7   3      214.11      213.91     15.10 o 
   3   7   3      575.31      674.37     67.55 o 
   4   7   3        0.46       -1.75      1.75 o 
  -4   8   3        0.93        0.27      1.79 o 
  -3   8   3       44.58       36.79      3.72 o 
  -2   8   3        6.57        5.78      0.99 o 
  -1   8   3      110.03      119.41     20.80 o 
   0   8   3      162.30      174.20      8.75 o 
   1   8   3       43.00       46.42      2.47 o 
   2   8   3       81.11       79.48      4.82 o 
   3   8   3       18.69       18.71      5.65 o 
   4   8   3      109.89      126.56     24.51 o 
  -4   9   3        1.31       -2.24      5.40 o 
  -3   9   3       47.03       26.60      5.62 o 
  -2   9   3        0.91        1.40      3.31 o 
  -1   9   3      442.03      478.18     20.52 o 
   0   9   3     1258.20     1384.65     41.19 o 
   1   9   3      395.29      396.28      4.96 o 
   2   9   3       30.70       26.59      3.42 o 
   3   9   3      234.94      324.23     52.81 o 
  -4  10   3       20.56       12.09      2.60 o 
  -3  10   3        0.02       -0.39      3.04 o 
  -2  10   3        1.57        0.53      3.48 o 
  -1  10   3       11.11       10.62      4.07 o 
   0  10   3       32.63       32.95      4.76 o 
   1  10   3      146.34      162.72      4.29 o 
   2  10   3       10.51       12.85      2.86 o 
   3  10   3        4.17        3.74      1.76 o 
  -3  11   3        3.71        7.10      3.32 o 
  -2  11   3        3.98        6.07      3.91 o 
  -1  11   3        7.23       10.24      4.75 o 
   0  11   3       54.27       64.14      2.42 o 
   1  11   3       52.81       50.40      3.24 o 
   2  11   3        0.06       -0.99      4.01 o 
   3  11   3       25.23       32.53      4.57 o 
  -3  12   3        3.80        3.62      1.64 o 
  -2  12   3        5.07        4.95      2.83 o 
  -1  12   3       78.04       77.74      5.94 o 
   0  12   3       32.44       30.60      2.02 o 
   1  12   3       21.05       17.61      2.45 o 
   2  12   3       22.02       21.88      2.34 o 
   3  12   3        0.29        0.57      1.71 o 
  -3  13   3        0.09        1.50      4.10 o 
  -2  13   3       15.11       13.21      2.79 o 
  -1  13   3        5.58        5.87      5.56 o 
   0  13   3       45.70       27.36      9.71 o 
   1  13   3       10.52        6.82      2.00 o 
   2  13   3        0.21       -2.26      2.26 o 
   3  13   3        0.88        3.12      1.95 o 
  -3  14   3        5.22        7.29      1.97 o 
  -2  14   3       42.57       47.18      3.31 o 
  -1  14   3       38.62       28.32      5.81 o 
   0  14   3       22.85       17.71      4.66 o 
   1  14   3       28.07       27.89      5.28 o 
   2  14   3       15.82       21.49      4.74 o 
   3  14   3        0.28        0.56      1.59 o 
  -3  15   3        8.79       11.87      3.17 o 
  -2  15   3       65.30       73.54      4.49 o 
  -1  15   3      685.21      708.22     44.22 o 
   0  15   3       11.60        6.49      2.02 o 
   1  15   3        2.47        3.10      1.09 o 
   2  15   3       59.63       57.85      3.79 o 
   3  15   3       10.54        5.24      1.90 o 
  -3  16   3        0.15       -1.99      1.99 o 
  -2  16   3       33.56       36.77      3.62 o 
  -1  16   3       37.60       42.95      7.43 o 
   0  16   3      331.03      340.77     11.34 o 
   1  16   3       23.03       17.96      3.74 o 
   2  16   3       19.62       12.30      7.02 o 
   3  16   3       16.07       10.26      1.80 o 
  -3  17   3       22.47       16.08      4.19 o 
  -2  17   3        4.26        5.34      2.89 o 
  -1  17   3       59.03       72.88      5.59 o 
   0  17   3      482.55      457.33     17.79 o 
   1  17   3      132.94      149.75      8.77 o 
   2  17   3       18.63       15.41      4.10 o 
  -2  18   3       40.91       55.04      4.17 o 
  -1  18   3        2.32        2.25      4.66 o 
   0  18   3       42.56       32.69      5.39 o 
   1  18   3      129.70      101.96     13.57 o 
   2  18   3        3.63        4.26      2.16 o 
  -2  19   3       11.29       14.34      4.35 o 
  -1  19   3        2.90        2.65      4.48 o 
   0  19   3       57.39       71.46      6.69 o 
   1  19   3      104.52       99.02      8.43 o 
   2  19   3        3.05        0.83      3.37 o 
  -2  20   3        1.07        2.55      2.25 o 
  -1  20   3       15.66        9.77      2.75 o 
   0  20   3        2.91        6.61      5.70 o 
   1  20   3       20.65       35.49      9.60 o 
  -1  21   3        5.87        4.75      1.44 o 
   0  21   3       16.49       28.30      8.17 o 
   1  21   3        6.11        8.22      4.66 o 
  -1  22   3        0.69        1.15      5.38 o 
   0  22   3        0.93        4.07      5.83 o 
  -4   0   4        0.05        1.42      1.94 o 
  -3   0   4       54.78       42.27      3.57 o 
  -2   0   4      824.82     1152.48     18.55 o 
  -1   0   4      438.52      702.87     14.91 o 
   0   0   4      499.37      634.74     14.19 o 
   1   0   4     1202.54     2612.53     33.42 o 
   2   0   4      454.60      443.65     16.47 o 
   3   0   4       20.98       25.37      7.68 o 
   4   0   4       97.48      156.10     11.39 o 
  -4   1   4        8.73        7.35      1.27 o 
  -3   1   4       65.94       66.55      3.04 o 
  -2   1   4     1081.45     1139.64    339.88 o 
  -1   1   4      532.48      811.26     57.18 o 
   0   1   4      954.85     1443.77    139.31 o 
   1   1   4      695.70      914.41     45.19 o 
   2   1   4       16.49       10.72      2.11 o 
   3   1   4        0.00        2.23      4.19 o 
   4   1   4       10.94       20.79      5.30 o 
  -4   2   4        5.10        7.02      2.06 o 
  -3   2   4        1.07        3.44      1.38 o 
  -2   2   4        0.06        0.83      2.71 o 
  -1   2   4      282.03      346.77     29.59 o 
   0   2   4      788.97      767.58     24.82 o 
   1   2   4      767.44      645.40     25.08 o 
   2   2   4       17.17       16.11      2.45 o 
   3   2   4        1.28        0.26      4.95 o 
   4   2   4       11.23       16.34      5.32 o 
  -4   3   4       12.94       11.99      3.26 o 
  -3   3   4      213.74      197.90      4.12 o 
  -2   3   4      887.82      953.78     42.03 o 
  -1   3   4       82.99       86.13     17.19 o 
   0   3   4      190.25      187.83      3.70 o 
   1   3   4      413.95      392.48      5.62 o 
   2   3   4       47.60       50.76      2.69 o 
   3   3   4       29.67       26.35      4.98 o 
   4   3   4        9.01       12.57      5.07 o 
  -4   4   4        2.45        1.02      0.96 o 
  -3   4   4        7.74        6.87      1.23 o 
  -2   4   4       12.08       16.71     16.96 o 
  -1   4   4     1157.47     1114.20     19.52 o 
   0   4   4       43.10       28.35      1.97 o 
   1   4   4       54.19       47.55      5.51 o 
   2   4   4        5.54        1.26      2.45 o 
   3   4   4       32.09       40.41      4.71 o 
   4   4   4        4.82        7.68      4.99 o 
  -4   5   4       26.52       15.16     10.15 o 
  -3   5   4      147.55      137.04      3.67 o 
  -2   5   4        0.00       -2.36      2.93 o 
  -1   5   4       19.27       24.81      2.31 o 
   0   5   4       15.25       11.07      1.81 o 
   1   5   4       20.07       13.70      2.25 o 
   2   5   4        2.82        3.03      2.73 o 
   3   5   4       70.95       80.24      4.04 o 
   4   5   4        7.83       13.10      5.51 o 
  -4   6   4       14.18       14.73      3.42 o 
  -3   6   4       80.69       80.87      3.27 o 
  -2   6   4       82.79       73.87      9.67 o 
  -1   6   4      367.13      365.00     11.89 o 
   0   6   4       14.15       13.04      1.93 o 
   1   6   4       14.58       13.72      2.67 o 
   2   6   4        8.94       11.03      3.06 o 
   3   6   4      134.49      158.54     25.08 o 
   4   6   4       99.69      162.30      8.16 o 
  -4   7   4       13.90       10.32      3.43 o 
  -3   7   4       19.34       18.79      1.57 o 
  -2   7   4        2.00        4.37      1.51 o 
  -1   7   4       55.29       68.84      4.51 o 
   0   7   4      105.58      123.94      5.47 o 
   1   7   4       37.03       36.34      2.46 o 
   2   7   4       52.21       54.49      4.20 o 
   3   7   4       23.92       30.85      7.73 o 
   4   7   4        0.01        0.37      1.93 o 
  -4   8   4        3.88        3.46      1.97 o 
  -3   8   4        0.85        0.70      5.51 o 
  -2   8   4       28.09       27.95      1.40 o 
  -1   8   4       88.45       93.51     18.48 o 
   0   8   4      976.48      908.96     32.73 o 
   1   8   4       11.65       13.08      2.13 o 
   2   8   4      221.46      228.50      9.33 o 
   3   8   4      114.22      119.07      4.58 o 
  -4   9   4        3.74        3.90      2.08 o 
  -3   9   4       11.08        6.33      3.61 o 
  -2   9   4        5.55        3.28      3.79 o 
  -1   9   4      139.95      145.81     17.50 o 
   0   9   4       77.11       83.03      9.30 o 
   1   9   4      801.02      809.49     40.19 o 
   2   9   4      201.27      197.59     11.63 o 
   3   9   4        1.17        0.74      1.48 o 
  -4  10   4       12.12        5.29      3.89 o 
  -3  10   4        0.93       -2.44      2.44 o 
  -2  10   4       58.03       62.61      4.46 o 
  -1  10   4       20.45       23.61      5.05 o 
   0  10   4       30.55       35.96      4.65 o 
   1  10   4      185.74      169.23      7.74 o 
   2  10   4        0.47        0.46      3.17 o 
   3  10   4        0.96        3.62      2.27 o 
  -3  11   4        0.13       -0.72      1.65 o 
  -2  11   4        0.00        0.99      3.93 o 
  -1  11   4       70.94       72.87      9.27 o 
   0  11   4       11.99        8.62      5.39 o 
   1  11   4        7.84        6.42      2.74 o 
   2  11   4      156.94      149.50     13.58 o 
   3  11   4        0.62        2.72      2.14 o 
  -3  12   4        2.04        3.66      2.51 o 
  -2  12   4       12.89       12.15      4.22 o 
  -1  12   4        0.64       -0.88      5.29 o 
   0  12   4        9.69       13.87      5.66 o 
   1  12   4        1.60        5.08      1.85 o 
   2  12   4       11.76        8.11      2.55 o 
   3  12   4       13.19        9.59      4.05 o 
  -3  13   4       14.20       26.38      3.97 o 
  -2  13   4       29.63       34.33      6.67 o 
  -1  13   4       77.19       78.30     23.60 o 
   0  13   4       11.54       15.83      6.11 o 
   1  13   4       17.70       19.00      2.53 o 
   2  13   4       74.65       81.57      6.98 o 
   3  13   4        3.72        1.40      5.00 o 
  -3  14   4        3.43        1.06      2.08 o 
  -2  14   4       85.72      101.58      7.53 o 
  -1  14   4       28.69       41.62     13.86 o 
   0  14   4        0.62        3.31      6.23 o 
   1  14   4       10.72        7.31      2.20 o 
   2  14   4        3.23        2.17      4.48 o 
   3  14   4        1.86        4.12      3.60 o 
  -3  15   4       18.51       10.75      2.49 o 
  -2  15   4      206.21      205.44     14.47 o 
  -1  15   4      386.83      470.74     73.84 o 
   0  15   4        0.03       -1.22      6.44 o 
   1  15   4       58.33       48.29      3.46 o 
   2  15   4        1.73        3.43      1.40 o 
   3  15   4        0.85        1.08      4.41 o 
  -3  16   4        1.10        1.45      1.87 o 
  -2  16   4        1.18        3.84      4.50 o 
  -1  16   4        2.46        1.75      4.48 o 
   0  16   4       26.15       36.70      6.86 o 
   1  16   4      114.19       92.90      4.57 o 
   2  16   4        0.71       -0.13      1.41 o 
  -2  17   4        0.97        0.16      3.34 o 
  -1  17   4       29.06       30.28      4.71 o 
   0  17   4       28.52       28.00      6.70 o 
   1  17   4       18.54       19.37      4.52 o 
   2  17   4        7.71        7.93      1.64 o 
  -2  18   4       49.67       42.97      4.42 o 
  -1  18   4        9.82       10.10      4.49 o 
   0  18   4      174.38      219.41     45.40 o 
   1  18   4       29.09       39.15      5.85 o 
   2  18   4       45.80       36.03      4.65 o 
  -2  19   4        0.33       -0.76      3.61 o 
  -1  19   4       24.57       32.45      7.94 o 
   0  19   4        0.08        0.86      4.13 o 
   1  19   4        9.86        9.63      5.26 o 
   2  19   4       21.53        8.16      2.59 o 
  -1  20   4       39.00       48.14      6.68 o 
   0  20   4        9.50       20.88      6.19 o 
   1  20   4       46.64       33.73      7.91 o 
  -1  21   4        0.96        2.92      4.90 o 
   0  21   4        1.84       -1.09      6.31 o 
   1  21   4        8.09       10.02      6.70 o 
   0  22   4        0.44       -1.55      7.14 o 
  -4   1   5        0.09        0.48      1.30 o 
  -3   1   5       82.70       70.31      2.98 o 
  -2   1   5      348.07      410.83     61.61 o 
  -1   1   5       37.19       64.78      6.60 o 
   0   1   5     1684.62     2530.68    236.77 o 
   1   1   5       22.10       27.21      3.49 o 
   2   1   5        7.65        5.76      2.57 o 
   3   1   5       22.27       27.83      5.32 o 
   4   1   5       11.86       11.41      5.33 o 
  -4   2   5        7.99        7.52      1.65 o 
  -3   2   5        0.04        1.08      1.24 o 
  -2   2   5       58.53       73.55     10.31 o 
  -1   2   5      331.93      394.93     29.31 o 
   0   2   5      430.03      498.07     21.10 o 
   1   2   5      196.08      214.70      8.64 o 
   2   2   5       10.23       11.20      2.79 o 
   3   2   5        0.02        0.37      4.66 o 
   4   2   5        2.76       -0.85      5.98 o 
  -4   3   5        1.70        0.58      1.08 o 
  -3   3   5      371.86      320.08      9.40 o 
  -2   3   5      339.77      441.33     10.30 o 
  -1   3   5      712.17      881.21    135.96 o 
   0   3   5      183.02      186.09      6.30 o 
   1   3   5      339.03      322.29     16.30 o 
   2   3   5        2.61        3.04      2.44 o 
   3   3   5       11.76       14.77      5.27 o 
   4   3   5       26.40       45.19      8.76 o 
  -4   4   5       22.30       16.76      2.74 o 
  -3   4   5       45.13       43.05      4.50 o 
  -2   4   5       48.19       52.60      4.34 o 
  -1   4   5      345.43      342.27     19.15 o 
   0   4   5      116.05       87.49      3.86 o 
   1   4   5       22.89       14.58      2.67 o 
   2   4   5       74.12       84.19      5.51 o 
   3   4   5       27.06       39.70      5.16 o 
   4   4   5        1.64        3.71      5.19 o 
  -4   5   5        0.79        1.81      1.65 o 
  -3   5   5        1.49        0.97      0.73 o 
  -2   5   5       28.52       38.72     16.82 o 
  -1   5   5       28.05       27.65      1.93 o 
   0   5   5      121.06       99.85      6.91 o 
   1   5   5       19.75       17.72      2.94 o 
   2   5   5        4.50        2.42      3.63 o 
   3   5   5       26.07       31.11      5.50 o 
  -4   6   5       31.29       27.32      5.06 o 
  -3   6   5        0.70        0.13      1.44 o 
  -2   6   5      171.54      174.73     23.82 o 
  -1   6   5      323.26      313.38      5.28 o 
   0   6   5      325.73      295.30      7.47 o 
   1   6   5        3.12        3.06      2.79 o 
   2   6   5       50.71       45.45      4.87 o 
   3   6   5        3.63       12.29      5.22 o 
  -4   7   5        9.77        9.91      2.98 o 
  -3   7   5        1.81       -0.58      1.40 o 
  -2   7   5       25.62       29.25      4.15 o 
  -1   7   5      105.61      118.01      7.15 o 
   0   7   5      861.60      804.17      6.61 o 
   1   7   5      220.51      214.64      8.15 o 
   2   7   5      661.34      660.36     45.93 o 
   3   7   5      155.15      184.66     12.96 o 
  -4   8   5        2.41       -3.22      4.06 o 
  -3   8   5        2.95        0.01      1.48 o 
  -2   8   5       14.43        9.92      3.32 o 
  -1   8   5      249.19      258.12      6.88 o 
   0   8   5      686.85      654.79     10.69 o 
   1   8   5       19.51       19.45      3.30 o 
   2   8   5       20.12       20.61      4.52 o 
   3   8   5        2.97        2.46      1.65 o 
  -4   9   5        9.98        5.51      1.90 o 
  -3   9   5        2.33        9.91      3.26 o 
  -2   9   5       37.46       41.36      4.90 o 
  -1   9   5      325.10      354.17      8.58 o 
   0   9   5       54.91       51.05      4.09 o 
   1   9   5       25.64       21.01      3.33 o 
   2   9   5     1039.52      814.40     25.68 o 
   3   9   5      373.20      484.81     77.45 o 
  -3  10   5        2.60        0.26      9.31 o 
  -2  10   5       11.20       11.96      4.25 o 
  -1  10   5      198.89      222.66     13.32 o 
   0  10   5        2.93        1.65      2.72 o 
   1  10   5       18.83       21.11      3.46 o 
   2  10   5       54.83       52.85      3.91 o 
   3  10   5        1.96       -1.61      1.92 o 
  -3  11   5        2.16        4.90      4.64 o 
  -2  11   5        0.11        0.11      4.15 o 
  -1  11   5       87.64      109.78     22.27 o 
   0  11   5        0.29       -0.12      5.86 o 
   1  11   5      433.50      459.95     29.97 o 
   2  11   5       15.71       12.83      2.70 o 
   3  11   5        0.65        1.16      4.65 o 
  -3  12   5       39.79       52.02      6.31 o 
  -2  12   5      253.66      324.50     62.37 o 
  -1  12   5        2.67        6.23      5.38 o 
   0  12   5       19.99       21.20      5.88 o 
   1  12   5        4.83        3.87      4.06 o 
   2  12   5        2.68        1.92      1.28 o 
   3  12   5       79.31      120.21     16.48 o 
  -3  13   5        5.79        5.26      1.94 o 
  -2  13   5      166.68      161.46     10.77 o 
  -1  13   5        0.32       -1.27      5.53 o 
   0  13   5      115.06      137.88     25.36 o 
   1  13   5       15.05       12.75      6.03 o 
   2  13   5        0.62        1.28      1.52 o 
   3  13   5        0.85        4.38      2.01 o 
  -3  14   5       56.95       67.50      7.49 o 
  -2  14   5        1.16        4.08      4.43 o 
  -1  14   5       59.80       72.78     16.25 o 
   0  14   5        6.76       10.00      6.59 o 
   1  14   5       14.08       29.81     11.77 o 
   2  14   5       34.34       30.44      3.49 o 
   3  14   5        4.74        3.58      2.13 o 
  -3  15   5       64.57       89.27     15.40 o 
  -2  15   5       29.48       24.67      5.94 o 
  -1  15   5       98.49      117.77     17.04 o 
   0  15   5        4.81        2.34      5.61 o 
   1  15   5       65.00       85.45     17.69 o 
   2  15   5       66.64       59.13      4.23 o 
  -3  16   5        4.58       10.34      1.95 o 
  -2  16   5       67.28       85.21     10.31 o 
  -1  16   5       14.44       26.86     11.59 o 
   0  16   5       20.99       20.67      6.58 o 
   1  16   5        0.25       -2.29      5.31 o 
   2  16   5       22.19       10.99      2.27 o 
  -2  17   5       46.93       43.97      7.14 o 
  -1  17   5       87.66      137.57     35.71 o 
   0  17   5        0.20        2.49      5.39 o 
   1  17   5      132.38      163.87     19.40 o 
   2  17   5        1.20        2.82      1.84 o 
  -2  18   5        0.77        3.25      4.29 o 
  -1  18   5        1.76        4.21      4.72 o 
   0  18   5       33.98       48.19     13.82 o 
   1  18   5        2.39        2.72      5.70 o 
   2  18   5        3.03        3.23      1.51 o 
  -2  19   5        8.60       12.60      2.74 o 
  -1  19   5        1.08        0.00      4.78 o 
   0  19   5        7.31       19.08      8.42 o 
   1  19   5       30.92       49.49      8.54 o 
  -1  20   5        0.50        4.18      4.74 o 
   0  20   5        5.90       13.55      7.29 o 
   1  20   5        4.37        6.75      6.89 o 
  -1  21   5        1.22        4.49      4.96 o 
   0  21   5        4.12       -0.43      6.59 o 
  -4   0   6       83.63       70.15      4.75 o 
  -3   0   6       11.47       16.46      4.59 o 
  -2   0   6        7.31        5.62      9.44 o 
  -1   0   6        5.94        6.88      9.60 o 
   0   0   6      182.03      288.24     15.32 o 
   1   0   6      691.24     1276.90     25.80 o 
   2   0   6        5.27        6.78      4.41 o 
   3   0   6      100.07      145.20     10.97 o 
  -4   1   6        0.43        0.17      1.42 o 
  -3   1   6       61.54       46.49     10.41 o 
  -2   1   6       57.63       75.01     18.47 o 
  -1   1   6       92.32      107.00      7.75 o 
   0   1   6      763.37     1191.16    103.67 o 
   1   1   6       21.49       27.70      5.71 o 
   2   1   6       49.38       51.25      3.66 o 
   3   1   6        6.83       10.46      4.85 o 
  -4   2   6       59.24       48.19      3.48 o 
  -3   2   6        0.99        1.79      1.35 o 
  -2   2   6        0.42       -0.62      4.28 o 
  -1   2   6        0.07        2.29      5.29 o 
   0   2   6      239.36      314.78     37.40 o 
   1   2   6      372.65      333.69     43.49 o 
   2   2   6        9.18        8.92      3.10 o 
   3   2   6        9.30        9.68      4.66 o 
  -4   3   6       90.42       77.60      3.91 o 
  -3   3   6      225.28      194.58     16.67 o 
  -2   3   6       32.85       31.42      4.79 o 
  -1   3   6      739.16      904.57     22.57 o 
   0   3   6       79.55       84.55      5.99 o 
   1   3   6        1.33        4.68      3.02 o 
   2   3   6        0.07       -0.37      3.01 o 
   3   3   6        7.10       15.81      5.55 o 
  -4   4   6       11.15        5.41      1.72 o 
  -3   4   6       30.72       27.00      4.74 o 
  -2   4   6        0.30        0.64      3.88 o 
  -1   4   6        0.74       -2.35      4.21 o 
   0   4   6      150.52      158.12      5.38 o 
   1   4   6        0.02        1.28      2.97 o 
   2   4   6       43.50       34.69      3.60 o 
   3   4   6        4.58        2.80      5.19 o 
  -4   5   6        9.06        1.99      1.78 o 
  -3   5   6       19.87       16.35      3.15 o 
  -2   5   6       24.69       22.10      4.39 o 
  -1   5   6        0.13        0.51      3.61 o 
   0   5   6       72.42       63.76      3.22 o 
   1   5   6        9.33        7.90      2.95 o 
   2   5   6       19.80       17.61      3.47 o 
   3   5   6        2.49        0.15      5.19 o 
  -4   6   6        0.68        0.28      1.85 o 
  -3   6   6        7.66        8.88      1.54 o 
  -2   6   6       25.65       23.04      5.06 o 
  -1   6   6      224.02      228.10      5.36 o 
   0   6   6       49.09       50.52      4.54 o 
   1   6   6       55.00       45.87      3.72 o 
   2   6   6      281.66      230.04      7.43 o 
   3   6   6       51.20       61.25      5.64 o 
  -4   7   6        4.68       -1.80      2.51 o 
  -3   7   6       18.35       10.89      4.47 o 
  -2   7   6        3.66        2.68      4.71 o 
  -1   7   6       24.98       27.69      3.47 o 
   0   7   6       54.07       48.56      3.32 o 
   1   7   6       10.05       12.13      3.88 o 
   2   7   6        6.14        8.55      4.98 o 
   3   7   6       13.85       26.30      5.34 o 
  -4   8   6        4.74        2.03      2.00 o 
  -3   8   6        6.04        3.85      3.95 o 
  -2   8   6        8.87        6.18      6.49 o 
  -1   8   6      139.30      130.20      5.03 o 
   0   8   6       34.34       36.57      2.88 o 
   1   8   6       21.00       14.60      4.50 o 
   2   8   6      110.54       93.29      5.23 o 
   3   8   6       59.35       59.61      6.10 o 
  -3   9   6       15.71       15.34     12.12 o 
  -2   9   6        8.15        4.87      7.76 o 
  -1   9   6       16.74       17.79      4.00 o 
   0   9   6        0.01       -0.49      2.68 o 
   1   9   6      586.85      571.60     19.17 o 
   2   9   6       20.63       18.91      4.56 o 
   3   9   6       69.32      116.82     15.07 o 
  -3  10   6       21.66        6.54      9.07 o 
  -2  10   6       14.51       20.70      6.17 o 
  -1  10   6      133.50      126.37      6.60 o 
   0  10   6      426.34      400.57     20.06 o 
   1  10   6      204.71      217.86     20.15 o 
   2  10   6       34.20       34.12      4.77 o 
   3  10   6        0.07       -0.85      6.47 o 
  -3  11   6        4.43        1.17      7.12 o 
  -2  11   6        7.99       11.34      4.87 o 
  -1  11   6      249.53      228.76      8.90 o 
   0  11   6       70.28       62.35      5.20 o 
   1  11   6       80.75       71.32     11.68 o 
   2  11   6       82.11       58.29      6.84 o 
   3  11   6       55.21       85.42      7.22 o 
  -3  12   6       60.16       44.17     11.55 o 
  -2  12   6       51.83       70.10     21.79 o 
  -1  12   6       69.28       64.52      4.81 o 
   0  12   6        4.52        2.97      4.04 o 
   1  12   6        7.17        7.41      3.48 o 
   2  12   6       65.77       53.93      7.71 o 
   3  12   6        0.01        1.18      5.66 o 
  -3  13   6        9.47       12.04      2.80 o 
  -2  13   6        9.62        7.85      4.51 o 
  -1  13   6      102.73      104.88     11.99 o 
   0  13   6       95.92       89.82     26.54 o 
   1  13   6       29.83       27.38      3.77 o 
   2  13   6       36.49       45.10      7.70 o 
   3  13   6       35.30       39.44      9.92 o 
  -3  14   6       16.34       12.20      3.02 o 
  -2  14   6      277.65      358.91     89.55 o 
  -1  14   6       82.20      101.04     19.15 o 
   0  14   6       34.99       37.44      6.67 o 
   1  14   6        1.58        2.22      3.75 o 
   2  14   6        0.74        0.52      6.15 o 
  -3  15   6        3.43        6.94      3.46 o 
  -2  15   6      222.43      334.51     68.26 o 
  -1  15   6        0.35       -0.39      7.81 o 
   0  15   6       23.76       28.01     17.38 o 
   1  15   6       72.37       43.11      4.89 o 
   2  15   6        4.77        7.20      4.24 o 
  -2  16   6       16.16       28.76      5.10 o 
  -1  16   6       13.77       12.95      6.17 o 
   0  16   6        1.00        4.18      5.44 o 
   1  16   6        0.98        1.16      4.23 o 
   2  16   6        2.97        5.24      6.71 o 
  -2  17   6        4.61        3.23      4.55 o 
  -1  17   6        0.59       -0.02      5.56 o 
   0  17   6        4.14       10.07      6.81 o 
   1  17   6        0.01        7.20      5.69 o 
   2  17   6        0.08        2.32      3.35 o 
  -2  18   6       19.89       34.80      9.75 o 
  -1  18   6       29.93       43.84     13.75 o 
   0  18   6        4.58        3.85      5.65 o 
   1  18   6        0.32        1.61      5.07 o 
  -1  19   6        8.65       14.84      6.60 o 
   0  19   6        0.46       -0.03      6.77 o 
   1  19   6        0.13        0.03      6.39 o 
  -1  20   6       20.42       15.04      6.13 o 
   0  20   6        4.09        2.04      7.19 o 
  -4   1   7       29.76       22.22      3.85 o 
  -3   1   7      358.06      565.76    195.72 o 
  -2   1   7       22.62       20.52      7.13 o 
  -1   1   7      268.01      308.85     14.61 o 
   0   1   7      397.28      594.56     17.73 o 
   1   1   7      144.69      162.31      7.49 o 
   2   1   7       75.24       73.20      4.33 o 
   3   1   7        2.96        4.82      5.03 o 
  -4   2   7       25.92       23.94      2.76 o 
  -3   2   7        2.42        3.32      5.53 o 
  -2   2   7      145.84      206.04     38.84 o 
  -1   2   7        7.95       10.55      6.22 o 
   0   2   7      188.15      199.06      9.67 o 
   1   2   7       31.79       31.93      4.68 o 
   2   2   7       10.65       13.18      3.43 o 
   3   2   7       10.98       12.30      5.66 o 
  -4   3   7      107.80       83.77      8.95 o 
  -3   3   7        0.22       -0.40      3.62 o 
  -2   3   7        9.95       12.84      4.97 o 
  -1   3   7      501.29      668.68     20.03 o 
   0   3   7      181.03      158.09     64.71 o 
   1   3   7       29.03       23.98      4.26 o 
   2   3   7       92.92       95.99      4.96 o 
   3   3   7        9.24       11.57      5.31 o 
  -4   4   7        7.07        4.57      1.74 o 
  -3   4   7        1.18       -0.09      0.94 o 
  -2   4   7       63.36       88.47     16.61 o 
  -1   4   7        7.44        5.53      5.47 o 
   0   4   7      175.67      182.06      5.82 o 
   1   4   7      223.98      209.49      7.43 o 
   2   4   7        0.43        0.83      3.37 o 
   3   4   7       12.86        7.85      5.35 o 
  -4   5   7        0.01       -4.57      8.89 o 
  -3   5   7        0.00       -0.40      0.89 o 
  -2   5   7      144.43      171.11     14.84 o 
  -1   5   7       68.04       71.75     17.86 o 
   0   5   7        4.47        1.30      2.80 o 
   1   5   7        0.07       -0.66      3.39 o 
   2   5   7        0.69        0.73      3.35 o 
   3   5   7       16.41       26.30      5.58 o 
  -3   6   7       13.57       13.93      8.29 o 
  -2   6   7       59.48       67.71      6.21 o 
  -1   6   7      188.69      202.58      7.37 o 
   0   6   7       37.64       34.07      3.35 o 
   1   6   7      366.38      350.69     11.71 o 
   2   6   7      431.39      442.98     28.54 o 
   3   6   7        1.78        2.77      4.71 o 
  -3   7   7        2.91        1.62      5.04 o 
  -2   7   7        9.10        2.51      7.31 o 
  -1   7   7        2.22        0.61      1.57 o 
   0   7   7       63.78       60.36      4.56 o 
   1   7   7        5.22        4.27      3.82 o 
   2   7   7      255.17      268.91     12.62 o 
   3   7   7       19.67       20.18      5.58 o 
  -3   8   7        1.41        0.44      5.00 o 
  -2   8   7       45.55       53.69     10.56 o 
  -1   8   7      197.57      198.89     16.17 o 
   0   8   7       19.19       17.64      3.22 o 
   1   8   7      668.93      643.39      9.59 o 
   2   8   7       35.64       32.54      4.32 o 
   3   8   7        1.83        4.81      4.62 o 
  -3   9   7       11.34        9.07      5.07 o 
  -2   9   7       22.24       16.26      6.92 o 
  -1   9   7       32.72       38.90      5.37 o 
   0   9   7        3.82        2.55      3.17 o 
   1   9   7      941.32      924.76     50.81 o 
   2   9   7      248.31      191.00      9.16 o 
   3   9   7        3.69       10.25      5.50 o 
  -3  10   7        3.77        2.98      7.39 o 
  -2  10   7      106.72       84.45      8.86 o 
  -1  10   7       19.55       22.50      4.82 o 
   0  10   7      406.89      432.87     15.52 o 
   1  10   7       37.99       39.75      5.34 o 
   2  10   7       42.09       47.27      5.85 o 
   3  10   7        1.44        6.34      4.54 o 
  -3  11   7        1.49        4.89      6.72 o 
  -2  11   7       12.75        9.63      6.49 o 
  -1  11   7       38.05       41.97      4.89 o 
   0  11   7      709.28      810.35     31.87 o 
   1  11   7       13.08       10.40      3.78 o 
   2  11   7       21.03       26.52      4.64 o 
   3  11   7        5.37       10.39      5.19 o 
  -3  12   7      170.09      110.08     64.68 o 
  -2  12   7       25.76       45.87     15.58 o 
  -1  12   7      145.16      132.31      7.94 o 
   0  12   7       32.76       37.38      6.40 o 
   1  12   7      138.74      141.50     16.39 o 
   2  12   7       14.94       13.71      5.87 o 
  -3  13   7        1.31       -1.84     10.97 o 
  -2  13   7       80.94       96.00     26.42 o 
  -1  13   7      268.64      239.98      9.10 o 
   0  13   7        0.00       -0.04      4.83 o 
   1  13   7        1.33        1.16      3.41 o 
   2  13   7       15.97       18.52      5.23 o 
  -3  14   7       46.73       33.15     25.80 o 
  -2  14   7       13.74       14.63      5.81 o 
  -1  14   7        0.00       -3.15      3.46 o 
   0  14   7       80.91       68.84      5.25 o 
   1  14   7       16.63       15.60      5.10 o 
   2  14   7       10.68       11.80      5.04 o 
  -2  15   7        4.11        5.42      7.60 o 
  -1  15   7       38.53       37.31      3.47 o 
   0  15   7       96.54       69.40      6.33 o 
   1  15   7       25.65       24.46      8.45 o 
   2  15   7        0.85        0.44      4.25 o 
  -2  16   7       10.45       15.91      5.91 o 
  -1  16   7        3.99       11.17      3.22 o 
   0  16   7        8.73        8.59      3.72 o 
   1  16   7        0.00        2.42      4.52 o 
   2  16   7        1.11       -2.72      4.11 o 
  -2  17   7       13.05       15.31      6.18 o 
  -1  17   7        9.16       12.18      4.35 o 
   0  17   7        9.64       10.81      5.50 o 
   1  17   7        3.08        3.11      4.33 o 
  -1  18   7        6.12        8.11      3.32 o 
   0  18   7        0.69        0.18      3.92 o 
   1  18   7        6.25       10.33      4.18 o 
  -1  19   7        6.09        9.84      5.56 o 
   0  19   7        8.63        6.53      4.40 o 
  -4   0   8       19.32       20.26      4.23 o 
  -3   0   8      307.95      550.77     15.76 o 
  -2   0   8      133.63      108.09     14.09 o 
  -1   0   8        5.62        9.28     19.90 o 
   0   0   8       13.43       18.82     20.80 o 
   1   0   8      160.80      180.65     15.72 o 
   2   0   8       27.94       18.20     14.19 o 
   3   0   8      196.06      218.98     12.96 o 
  -4   1   8        0.02       -1.12      1.12 o 
  -3   1   8        0.66        0.66      4.23 o 
  -2   1   8        7.11       15.57      8.48 o 
  -1   1   8       42.69       69.63      8.99 o 
   0   1   8        3.59       -2.60      8.08 o 
   1   1   8       23.76       25.99     14.27 o 
   2   1   8        0.37       -1.78      4.20 o 
   3   1   8       40.41       48.32      6.15 o 
  -3   2   8       92.36      123.07     26.07 o 
  -2   2   8       80.03       77.45      7.93 o 
  -1   2   8       38.34       42.12      8.57 o 
   0   2   8        8.73        7.66      7.69 o 
   1   2   8        1.68       -0.20      4.88 o 
   2   2   8      105.92       91.34      5.60 o 
   3   2   8       40.98       45.04      6.12 o 
  -3   3   8       48.23       51.20     10.96 o 
  -2   3   8      207.92      284.88     38.84 o 
  -1   3   8        2.42        6.60      6.96 o 
   0   3   8        5.09       -0.53      7.67 o 
   1   3   8        4.36        4.36      4.47 o 
   2   3   8      213.17      221.44     10.01 o 
   3   3   8        0.68        1.65      5.10 o 
  -3   4   8        6.05        7.17      4.97 o 
  -2   4   8      327.76      413.48     48.77 o 
  -1   4   8        2.81        1.97      5.63 o 
   0   4   8       14.84       13.04      3.90 o 
   1   4   8       24.89       25.01      4.42 o 
   2   4   8       22.61       25.13      4.00 o 
   3   4   8        0.47        2.09      5.07 o 
  -3   5   8        1.26       -0.39      3.88 o 
  -2   5   8       59.48       58.20      6.43 o 
  -1   5   8      176.85      206.46      9.09 o 
   0   5   8        0.87        4.23      3.56 o 
   1   5   8        0.17        0.08      3.84 o 
   2   5   8       39.14       45.62      4.09 o 
   3   5   8      149.55      194.91      9.50 o 
  -3   6   8        5.43        8.48      4.42 o 
  -2   6   8       84.15      103.63     16.42 o 
  -1   6   8      182.20      191.91      7.38 o 
   0   6   8      167.98      157.09      8.06 o 
   1   6   8      884.20      866.41     12.13 o 
   2   6   8        1.27        5.58      3.30 o 
   3   6   8        4.36       10.21      5.45 o 
  -3   7   8        0.04       -5.08      8.75 o 
  -2   7   8        2.73        3.28      4.59 o 
  -1   7   8       39.90       48.60      6.37 o 
   0   7   8       20.16       17.96      6.59 o 
   1   7   8       95.82      113.81     16.21 o 
   2   7   8       14.21       14.78      4.20 o 
   3   7   8       32.95       36.14      6.25 o 
  -3   8   8        7.94        4.68      5.22 o 
  -2   8   8        0.00        0.27      5.60 o 
  -1   8   8        2.53        1.81      4.68 o 
   0   8   8        8.25        7.09      4.17 o 
   1   8   8        1.92        2.50      4.32 o 
   2   8   8      347.45      286.74     10.47 o 
   3   8   8        0.93       -3.30      5.79 o 
  -3   9   8        0.02        3.02      5.28 o 
  -2   9   8        0.80        2.15     14.87 o 
  -1   9   8        3.90        4.73      5.12 o 
   0   9   8        0.31        0.72      3.36 o 
   1   9   8      448.50      429.76     13.23 o 
   2   9   8       41.02       37.04      5.05 o 
   3   9   8       41.12       68.68     11.95 o 
  -3  10   8       28.05       11.49      5.57 o 
  -2  10   8       17.55       11.45      7.60 o 
  -1  10   8        9.13        7.41      7.95 o 
   0  10   8      580.54      633.06     41.89 o 
   1  10   8       19.23       18.74      4.18 o 
   2  10   8        1.12        2.14      4.25 o 
  -3  11   8        0.03        1.12     10.55 o 
  -2  11   8       55.10       44.07      7.09 o 
  -1  11   8        3.06        5.88      6.49 o 
   0  11   8      198.08      171.50      9.66 o 
   1  11   8       12.37        8.59      4.29 o 
   2  11   8        0.13       -0.55      4.32 o 
  -3  12   8        1.00       -2.15     12.24 o 
  -2  12   8       16.07        4.16      6.75 o 
  -1  12   8       57.54       51.74      6.53 o 
   0  12   8        3.14        0.92      2.81 o 
   1  12   8      127.78      115.39     10.25 o 
   2  12   8        3.50        8.61      4.60 o 
  -2  13   8       27.01       18.59      8.75 o 
  -1  13   8       15.17       13.80      4.48 o 
   0  13   8       69.43       61.70     10.74 o 
   1  13   8        8.82        6.85      4.35 o 
   2  13   8        0.01       -0.40      4.30 o 
  -2  14   8        2.12        1.95      7.68 o 
  -1  14   8      140.05      107.18      7.38 o 
   0  14   8        3.86        7.82      4.30 o 
   1  14   8        3.38        3.02      3.55 o 
   2  14   8        0.20        0.34      4.33 o 
  -2  15   8        6.38       10.49      5.17 o 
  -1  15   8        0.04        4.73      4.22 o 
   0  15   8       60.77       41.42      7.37 o 
   1  15   8        1.39       -1.30      5.06 o 
   2  15   8        4.70        3.29      4.79 o 
  -2  16   8        3.79        5.35      5.58 o 
  -1  16   8        1.37       -3.52      5.20 o 
   0  16   8       25.32       21.26      5.17 o 
   1  16   8        3.21        7.36      4.96 o 
  -1  17   8        3.09       -0.32      4.09 o 
   0  17   8       34.66       35.97      6.95 o 
   1  17   8        5.08        8.20      5.38 o 
  -1  18   8       12.92       12.07      6.03 o 
   0  18   8        2.84       -2.02      4.39 o 
  -3   1   9       41.53       38.76     11.91 o 
  -2   1   9      260.16      277.49     85.71 o 
  -1   1   9        0.11       -5.12      9.50 o 
   0   1   9        5.54        6.55      9.94 o 
   1   1   9        1.00        1.27      5.58 o 
   2   1   9       14.96       14.90      3.36 o 
   3   1   9        5.03        4.10      6.00 o 
  -3   2   9        6.76        8.61      4.82 o 
  -2   2   9      134.20      194.81     10.30 o 
  -1   2   9       83.68       81.51      9.64 o 
   0   2   9        0.40       -1.51      8.11 o 
   1   2   9       14.04       15.89      5.32 o 
   2   2   9        7.41        6.09      3.68 o 
   3   2   9       41.87       50.87      6.66 o 
  -3   3   9       36.77       52.16      6.05 o 
  -2   3   9        0.69        4.87      9.52 o 
  -1   3   9      164.80      215.30     19.09 o 
   0   3   9       47.49       52.41     15.78 o 
   1   3   9       38.11       41.97      5.12 o 
   2   3   9       11.60       10.20      3.78 o 
   3   3   9        2.87        7.51      4.88 o 
  -3   4   9        1.46       -0.18      4.51 o 
  -2   4   9       30.95       39.35      7.35 o 
  -1   4   9      517.17      639.09     37.28 o 
   0   4   9       38.89       40.05      5.83 o 
   1   4   9       44.32       51.50      4.87 o 
   2   4   9       50.30       49.70      4.93 o 
   3   4   9       41.26       41.16      6.11 o 
  -3   5   9       49.76       70.96     19.21 o 
  -2   5   9      104.77      133.25     10.70 o 
  -1   5   9      165.10      159.80      9.23 o 
   0   5   9       28.75       24.74      4.45 o 
   1   5   9       33.13       32.94      4.68 o 
   2   5   9       45.88       49.21      4.44 o 
   3   5   9       20.30       38.77      7.00 o 
  -3   6   9        1.77        0.86      4.50 o 
  -2   6   9       12.53       10.83      5.04 o 
  -1   6   9       49.10       46.52      8.99 o 
   0   6   9      704.00      751.72     17.01 o 
   1   6   9      216.32      195.22      6.75 o 
   2   6   9       95.02       94.48      6.17 o 
  -3   7   9        0.04        1.12      4.54 o 
  -2   7   9       34.55       43.66     10.76 o 
  -1   7   9       27.40       28.02      6.26 o 
   0   7   9      241.33      211.62      7.92 o 
   1   7   9        0.04        0.49      3.94 o 
   2   7   9      186.86      207.32      7.84 o 
  -3   8   9        5.36        5.54      5.80 o 
  -2   8   9       27.85       38.39      7.67 o 
  -1   8   9        9.17        6.40      6.44 o 
   0   8   9       25.25       19.50      3.60 o 
   1   8   9      442.18      435.16      8.57 o 
   2   8   9       65.13       62.58      8.68 o 
  -3   9   9       11.53        4.50      6.40 o 
  -2   9   9        0.02        2.30      5.92 o 
  -1   9   9        0.62        1.44      4.67 o 
   0   9   9      114.18      123.07      7.35 o 
   1   9   9       85.44       75.30      5.08 o 
   2   9   9       43.59       46.56      5.13 o 
  -3  10   9       29.30       17.52     10.90 o 
  -2  10   9        0.49        0.81      8.62 o 
  -1  10   9      198.99      247.48     11.45 o 
   0  10   9      278.10      284.70     10.74 o 
   1  10   9       43.89       41.60      7.88 o 
   2  10   9        0.00       -0.40      4.34 o 
  -3  11   9        0.00        2.51      5.70 o 
  -2  11   9        0.92       -1.34      8.26 o 
  -1  11   9        7.94        7.47      5.86 o 
   0  11   9       22.31       26.69      6.86 o 
   1  11   9       35.44       35.79      4.87 o 
   2  11   9       25.72       22.30      4.06 o 
  -2  12   9       73.19       57.32      9.03 o 
  -1  12   9      185.53      144.90      8.31 o 
   0  12   9      152.13      127.81      8.81 o 
   1  12   9       16.38       11.54      4.36 o 
   2  12   9        5.55        2.50      3.85 o 
  -2  13   9        0.23       -3.88      6.85 o 
  -1  13   9        1.66        1.41      5.03 o 
   0  13   9       25.28       21.75      7.05 o 
   1  13   9       14.94       15.00      4.42 o 
   2  13   9        2.11        2.36      4.03 o 
  -2  14   9        9.67        8.33      7.82 o 
  -1  14   9      146.87      105.28      8.09 o 
   0  14   9        3.45        0.12      6.79 o 
   1  14   9        2.42        4.20      4.12 o 
  -2  15   9        3.75        4.37      8.02 o 
  -1  15   9        0.02       -0.47      6.90 o 
   0  15   9        5.97        6.02      7.16 o 
   1  15   9        0.68       -1.42      4.71 o 
  -1  16   9        1.77        3.37      4.85 o 
   0  16   9       19.90       13.04      6.13 o 
   1  16   9       17.21       16.16      7.83 o 
  -1  17   9        0.82        1.05      4.33 o 
   0  17   9        1.42       -1.98      4.94 o 
  -3   0  10        2.56        2.17      6.56 o 
  -2   0  10        9.01        6.22     10.63 o 
  -1   0  10       18.14       14.07     14.14 o 
   0   0  10       29.24       26.38     13.76 o 
   1   0  10        0.14       -2.60     11.32 o 
   2   0  10       60.70       71.65     13.55 o 
  -3   1  10        0.29        3.08      4.74 o 
  -2   1  10        4.69       -1.37      7.92 o 
  -1   1  10        8.43       19.92     12.44 o 
   0   1  10        4.26        5.98     11.96 o 
   1   1  10       72.74       64.22     10.11 o 
   2   1  10      106.69      109.52      6.91 o 
  -3   2  10        1.91        0.19      5.11 o 
  -2   2  10        1.40        2.52      8.20 o 
  -1   2  10        7.76        8.42      7.87 o 
   0   2  10        2.81        4.46      8.60 o 
   1   2  10       14.37       13.83      4.94 o 
   2   2  10        4.33        3.09      3.55 o 
  -3   3  10        0.21       -0.95      4.66 o 
  -2   3  10       75.07      103.49      8.21 o 
  -1   3  10        4.39        0.65      8.11 o 
   0   3  10      341.60      392.61     65.10 o 
   1   3  10      156.35      149.58      7.00 o 
   2   3  10       50.24       37.32      4.10 o 
  -3   4  10       69.80      106.37     35.79 o 
  -2   4  10       28.15       32.45      6.81 o 
  -1   4  10       77.47       95.06      8.40 o 
   0   4  10       24.56       39.67      8.76 o 
   1   4  10       26.75       25.97      4.61 o 
   2   4  10       10.70       14.19      3.90 o 
  -3   5  10        9.57        8.29      6.65 o 
  -2   5  10        3.14       -1.11      5.75 o 
  -1   5  10      383.56      426.91     13.14 o 
   0   5  10        4.58        6.10      4.07 o 
   1   5  10       42.92       37.14      4.66 o 
   2   5  10        1.55        0.10      4.29 o 
  -3   6  10       10.85       17.57      5.49 o 
  -2   6  10       81.91      104.34     21.15 o 
  -1   6  10       14.17       19.32      8.58 o 
   0   6  10      830.13      862.57     18.49 o 
   1   6  10        0.63        0.00      3.84 o 
   2   6  10       89.97      108.05      6.64 o 
  -3   7  10       13.52       15.94      8.69 o 
  -2   7  10        0.01        1.49      5.81 o 
  -1   7  10       35.70       43.18     11.61 o 
   0   7  10       99.60       81.55      5.35 o 
   1   7  10       44.22       56.05      4.83 o 
   2   7  10        9.02       11.23      4.24 o 
  -3   8  10        0.60        0.16     10.19 o 
  -2   8  10       19.41       14.92      5.98 o 
  -1   8  10        2.92        3.01      6.20 o 
   0   8  10       64.60       55.69      4.36 o 
   1   8  10      204.57      225.76      7.91 o 
   2   8  10       11.72        4.08      4.64 o 
  -2   9  10       12.50       11.95      5.73 o 
  -1   9  10        0.14        2.47      5.35 o 
   0   9  10       15.04       18.15      3.51 o 
   1   9  10      157.72      168.80      6.72 o 
   2   9  10       89.68       72.98      5.88 o 
  -2  10  10        0.03       -1.27     12.40 o 
  -1  10  10       97.19      133.41      9.44 o 
   0  10  10       17.88       24.61      6.03 o 
   1  10  10       11.03        4.17      4.33 o 
   2  10  10       71.57       66.14      5.61 o 
  -2  11  10        0.47       -1.96      7.13 o 
  -1  11  10        9.74        3.95      8.29 o 
   0  11  10       31.22       18.41      8.93 o 
   1  11  10        1.25       -0.53      4.47 o 
   2  11  10        1.91        0.82      4.15 o 
  -2  12  10        0.01       -0.10      7.08 o 
  -1  12  10       26.69       28.83      8.02 o 
   0  12  10       48.04       46.07      7.56 o 
   1  12  10       33.13       39.42      7.29 o 
  -2  13  10       10.34       11.87      8.61 o 
  -1  13  10       34.64       26.43      6.87 o 
   0  13  10        0.97       -3.69      9.47 o 
   1  13  10        8.17        8.45      4.24 o 
  -1  14  10        1.20        4.79      5.97 o 
   0  14  10        0.59        1.54      5.69 o 
   1  14  10        0.24        3.36      7.02 o 
  -1  15  10        8.25        7.66      5.41 o 
   0  15  10       45.30       22.98      6.82 o 
   0  16  10        0.00        0.45      6.70 o 
  -3   1  11       12.01       11.66      6.42 o 
  -2   1  11        5.79        5.96      8.03 o 
  -1   1  11        0.10       -2.84      9.73 o 
   0   1  11       17.51       15.91      9.20 o 
   1   1  11      100.93       39.63      9.80 o 
   2   1  11        0.01       -0.57      3.63 o 
  -3   2  11        6.03        6.32      5.53 o 
  -2   2  11        0.28        0.02      6.20 o 
  -1   2  11       45.32       36.45     24.13 o 
   0   2  11        1.68        1.24     10.24 o 
   1   2  11       39.20       42.64      7.28 o 
   2   2  11       35.78       34.12      4.83 o 
  -3   3  11        0.61        0.36      5.59 o 
  -2   3  11        2.22        8.58      6.60 o 
  -1   3  11      103.81      152.23     39.08 o 
   0   3  11        4.40       -0.39      8.22 o 
   1   3  11       31.99       30.49      4.86 o 
   2   3  11       15.92        7.73      3.84 o 
  -3   4  11        4.20        6.84      5.85 o 
  -2   4  11       14.41       23.05     12.28 o 
  -1   4  11      123.30      152.90     32.62 o 
   0   4  11        8.15        5.44      4.27 o 
   1   4  11        0.69        1.15      4.23 o 
   2   4  11        1.88        7.05      3.58 o 
  -3   5  11       12.99       16.86     10.12 o 
  -2   5  11       55.36       80.26      9.31 o 
  -1   5  11       83.42      115.43     15.37 o 
   0   5  11       23.35       23.87      4.35 o 
   1   5  11        3.36        2.93      4.81 o 
   2   5  11       34.18       33.87      4.83 o 
  -2   6  11        2.10        1.69      5.69 o 
  -1   6  11        4.67       10.12      5.88 o 
   0   6  11      372.68      382.38     13.16 o 
   1   6  11        1.42        1.72      4.27 o 
   2   6  11       15.82       19.99      5.39 o 
  -2   7  11        8.97        2.44      5.13 o 
  -1   7  11      118.24      134.73     16.83 o 
   0   7  11      110.60       97.30      8.06 o 
   1   7  11      170.39      178.88      7.21 o 
   2   7  11        0.01       -0.79      5.39 o 
  -2   8  11        6.69        5.61      5.18 o 
  -1   8  11        3.76       -0.79      6.77 o 
   0   8  11        0.65        1.59      3.77 o 
   1   8  11       41.05       39.45      4.90 o 
  -2   9  11        2.41        0.71      4.94 o 
  -1   9  11        5.16        2.22      7.77 o 
   0   9  11       11.85       12.66      7.18 o 
   1   9  11       85.40       95.37      6.25 o 
  -2  10  11       73.01      108.56     41.83 o 
  -1  10  11       36.35       49.36      7.78 o 
   0  10  11        0.13        6.59      6.81 o 
   1  10  11      100.54       99.31      6.24 o 
  -2  11  11       20.08       13.51      8.10 o 
  -1  11  11        5.83        6.39      7.45 o 
   0  11  11        0.23       -3.59     14.12 o 
   1  11  11        9.14        5.40      4.50 o 
  -1  12  11      155.87      128.23     12.85 o 
   0  12  11        0.84       -2.62      6.63 o 
   1  12  11       14.25       18.08      5.23 o 
  -1  13  11        8.32        8.93      7.17 o 
   0  13  11        0.80        3.77      9.84 o 
   0  14  11        5.08        5.80      7.23 o 
  -2   0  12        0.06        0.85      9.08 o 
  -1   0  12       31.49       33.78     15.36 o 
   0   0  12        0.08       -0.27     13.27 o 
   1   0  12       83.04       72.69     25.30 o 
  -2   1  12        3.51        1.75      6.85 o 
  -1   1  12        3.83        1.81      9.64 o 
   0   1  12       12.17       14.19      8.74 o 
   1   1  12       59.96       57.24      7.16 o 
  -2   2  12        7.94        8.36      6.57 o 
  -1   2  12        0.87        3.93      9.33 o 
   0   2  12       78.02       60.14     11.66 o 
   1   2  12        7.34        6.66      4.82 o 
  -2   3  12       45.15       80.80     21.64 o 
  -1   3  12      147.52      245.47     74.05 o 
   0   3  12      182.38      183.56     16.10 o 
   1   3  12        1.77       -0.67      4.45 o 
  -2   4  12        0.01       -2.46      6.20 o 
  -1   4  12        0.05       -0.47      7.85 o 
   0   4  12       13.02       10.31      4.93 o 
   1   4  12       56.09       70.27      5.96 o 
  -2   5  12       68.71       95.25     13.47 o 
  -1   5  12      113.80      133.27     22.83 o 
   0   5  12        5.40       12.85      4.49 o 
   1   5  12        0.43       -2.54      4.50 o 
  -2   6  12        0.25        0.40      5.96 o 
  -1   6  12      109.65      118.67     30.11 o 
   0   6  12        0.72        3.64      3.99 o 
   1   6  12       70.55       65.44      5.43 o 
  -2   7  12        0.03        0.11      6.35 o 
  -1   7  12        9.82       12.35      6.59 o 
   0   7  12        6.36        6.27      7.19 o 
   1   7  12       36.58       29.49      5.05 o 
  -2   8  12        0.63        0.02      6.18 o 
  -1   8  12       18.75       16.67      6.57 o 
   0   8  12        4.70        4.70      7.15 o 
   1   8  12       14.73        7.40      4.64 o 
  -1   9  12        1.83        2.76      5.86 o 
   0   9  12       13.12       17.04      7.15 o 
   1   9  12       17.38       16.02      4.62 o 
  -1  10  12       29.55       47.21     10.08 o 
   0  10  12       21.05       20.19      7.32 o 
  -1  11  12        3.60        7.70      7.31 o 
   0  11  12       21.49       30.98     10.92 o 
  -2   1  13        0.11        5.10      6.99 o 
  -1   1  13        3.15        4.96      8.44 o 
   0   1  13        7.58        5.52      7.88 o 
   1   1  13       75.42       43.77      7.29 o 
  -2   2  13       10.60       12.49      6.65 o 
  -1   2  13        0.21        0.18     10.04 o 
   0   2  13        0.12        0.15      7.24 o 
   1   2  13       11.06        4.67      4.51 o 
  -2   3  13       92.36      157.08     55.89 o 
  -1   3  13        8.58        8.17      8.91 o 
   0   3  13       94.53      108.93     13.76 o 
   1   3  13       10.40        9.83      4.65 o 
  -1   4  13        7.33       13.18      7.87 o 
   0   4  13       13.15       17.97      4.85 o 
   1   4  13        0.88        8.85      5.07 o 
  -1   5  13       30.86       44.87      8.28 o 
   0   5  13        2.19        5.27      4.39 o 
  -1   6  13       36.29       44.41      7.94 o 
   0   6  13       24.44       15.44      6.78 o 
  -1   7  13       13.97       22.80      7.52 o 
   0   7  13        7.21        9.10      5.90 o 
  -1   8  13        1.92       -0.19      7.49 o 
   0   8  13        4.68        8.34      6.85 o 
                                                 
